# Supplementary material for: Preparation, Thermal Regulation, and Energy Storage Properties of n-hexadecane@polymethyl Methacrylate Microcapsule–Cement Composite Phase Change Materials
Source: Polymers (Basel). 2026 Jun 28;18(13):1609. doi: 10.3390/polym18131609 (PMC13363734; doi:10.3390/polym18131609)
Supplement: Supplementary file 1 [file polymers-18-01609-s001.zip]

Archive with 1 entries (1 files):
- polymers-4381452-supplementary.pdf
